# Supplementary material for: Taphonomic and Diagenetic Pathways to Protein Preservation, Part I: The Case of Tyrannosaurus rex Specimen MOR 1125
Source: Biology (Basel). 2021 Nov 17;10(11):1193. doi: 10.3390/biology10111193 (PMC8614911; doi:10.3390/biology10111193)
Supplement: Supplementary file 1 [file biology-10-01193-s001.zip]

Archive with 2 entries (2 files):
- Data S1 Brex REE.xlsx
- Ullmann_et_al_Supp_File_1_FINAL-BrexREVISED.pdf
